# Supplementary material for: Effects from diet-induced gut microbiota dysbiosis and obesity can be ameliorated by fecal microbiota transplantation: A multiomics approach
Source: PLoS One. 2019 Sep 23;14(9):e0218143. doi: 10.1371/journal.pone.0218143 (PMC6756520; doi:10.1371/journal.pone.0218143)
Supplement: S1 Table — (XLSX) [file pone.0218143.s001.xlsx]

## Sheet: Hoja2
# Constructed from biom file
#OTU ID	H.N3	H.N8	H.N13	H.N18	H.N23	H.N28	H.N33	H.N37	HA.N4	HA.N9	HA.N14	HA.N19	HA.N24	HA.N29	HA.N34	HA.N38	L.N1	L.N6	L.N11	L.N16	L.N21	L.N26	L.N31	L.N36	LA.N2	LA.N7	LA.N12	LA.N17	LA.N22	LA.N27	LA.N32	T.N5	T.N10	T.N15	T.N20	T.N25	T.N30	T.N35	T.N39
No blast hit;Other;Other;Other;Other	1.47219e-05	7.72897e-06	3.80296e-06	3.8844e-05	2.52998e-05	2.22756e-05	1.04067e-05	8.17814e-06	8.6195e-06	0	0	0.000166334	7.63913e-06	0.000935907	0.000153363	5.51639e-05	5.84822e-06	1.97442e-05	8.19788e-06	2.38118e-05	1.54621e-05	1.57757e-05	3.3115e-05	1.5255e-05	6.16204e-05	6.3873e-05	2.71135e-05	0.00167691	0.00035392	7.92999e-05	0.000147076	1.53366e-05	2.24073e-05	9.36273e-06	4.58589e-06	4.04869e-05	4.37329e-05	0.000172988	7.13533e-06
k__Archaea;p__Euryarchaeota;c__Methanomicrobia;o__YC-E6;f__	0	0	0	0	0	0	0	0	0	0	0	0	0	0	0	0	0	0	0	0	0	0	0	0	0	4.68402e-05	0	0	0	0	0	0	1.40045e-06	0	0	0	0	0	0
k__Bacteria;p__Actinobacteria;c__Actinobacteria;o__Actinomycetales;f__Actinomycetaceae	0	0	0	0	0	2.78445e-06	0	0	0	0	0	0	0	0	0	2.90336e-06	1.94941e-06	0	0	0	0	0	0	0	0	0	0	2.79664e-05	0	0	1.26065e-05	0	3.22104e-05	0	0	0	0	0	0
k__Bacteria;p__Actinobacteria;c__Actinobacteria;o__Actinomycetales;f__Corynebacteriaceae	9.81457e-07	0	0	0	1.08428e-05	0	0	0	0	0	0	0	0	0	0	0	0	0	0	0	5.15403e-06	0	0	0	0	0	0	2.68908e-05	0	0	0	0	0	0	0	0	0	0	0
k__Bacteria;p__Actinobacteria;c__Actinobacteria;o__Actinomycetales;f__Microbacteriaceae	0	0	0	0	0	0	0	0	0	0	0	0	0	0	0	0	0	0	0	0	0	0	0	0	3.38912e-05	0	0	0	0	0	0	0	0	0	0	0	0	0	0
k__Bacteria;p__Actinobacteria;c__Actinobacteria;o__Actinomycetales;f__Micrococcaceae	3.14066e-05	1.41698e-05	3.80296e-05	1.9422e-05	1.08428e-05	1.11378e-05	1.561e-05	0.000158656	0	1.29336e-06	0.000107365	5.54447e-05	2.29174e-05	4.30302e-05	0	2.61303e-05	2.33929e-05	2.59792e-05	1.84452e-05	4.76236e-06	5.66943e-05	0.000582122	8.04221e-05	0.000221198	1.84861e-05	2.55492e-05	0	5.59329e-05	6.37055e-05	3.60454e-05	7.56392e-05	9.85925e-06	0.0003095	7.30293e-05	2.29295e-06	2.31354e-05	0.000179456	1.37778e-05	8.20563e-05
k__Bacteria;p__Actinobacteria;c__Actinobacteria;o__Actinomycetales;f__Propionibacteriaceae	0	0	0	0	1.08428e-05	0	0	0	1.7239e-05	1.29336e-06	5.36826e-05	0	7.63913e-06	4.30302e-05	0	5.80673e-06	0	0	0	4.76236e-06	0	0	1.5769e-06	0	1.23241e-05	1.70328e-05	2.71135e-05	0.000232337	2.83136e-05	7.20908e-06	1.26065e-05	0	1.40045e-06	0	0	1.44596e-06	0	0	1.78383e-06
k__Bacteria;p__Actinobacteria;c__Actinobacteria;o__Bifidobacteriales;f__Bifidobacteriaceae	9.81457e-07	0	0	0	0	0	0	1.63563e-06	8.6195e-06	0	0	2.77223e-05	0	0.000215151	3.93239e-06	0	0	1.03917e-06	0	0	0	4.7327e-06	0	0	9.24306e-06	8.5164e-06	5.4227e-05	2.79664e-05	7.07839e-06	0	0	0	1.40045e-06	0	0	1.44596e-06	0	0	0
k__Bacteria;p__Actinobacteria;c__Coriobacteriia;o__Coriobacteriales;f__Coriobacteriaceae	5.39802e-05	0.000176478	5.134e-05	7.7688e-05	6.50566e-05	2.50601e-05	6.9378e-06	3.59838e-05	2.58585e-05	0	5.36826e-05	8.3167e-05	0	8.60604e-05	7.86479e-05	5.80673e-06	6.04316e-05	0.000108074	8.81272e-05	8.09601e-05	0.000268009	9.93866e-05	0.000124575	0.000126617	4.00532e-05	0.000110713	0	8.49749e-05	0.000205273	2.88363e-05	9.665e-05	0.000187326	0.000271688	0.000147931	0.000197193	8.96495e-05	0.000111594	3.21483e-05	4.2812e-05
k__Bacteria;p__Actinobacteria;c__Thermoleophilia;o__Solirubrobacterales;f__	9.81457e-07	0	0	0	0	1.67067e-05	3.4689e-06	3.27126e-06	0	0	0	0	0	0	0	0	1.94941e-06	8.31335e-06	0	0	0	1.1043e-05	2.04998e-05	6.10201e-06	0	0	0	0	0	0	0	0	0	0	0	0	0	0	0
k__Bacteria;p__Bacteroidetes;c__Bacteroidia;o__Bacteroidales;f__	0.000643836	0.00016102	0.000977361	0.000271908	3.25283e-05	0.000208834	0.000423206	6.86964e-05	6.8956e-05	0.00949454	0.000375778	0.000582169	7.63913e-06	0.00204393	6.29183e-05	1.45168e-05	7.79762e-05	3.1175e-06	0.00126247	0.000338127	0.000365936	0.000105697	0.000373726	0.000253233	4.00532e-05	0.000255492	0.000135567	0.00135852	0.000332684	0.000317199	0.000710168	2.19095e-06	2.66086e-05	0.000750891	4.58589e-06	0.00330836	3.01606e-06	1.37778e-05	2.1406e-05
k__Bacteria;p__Bacteroidetes;c__Bacteroidia;o__Bacteroidales;f__Bacteroidaceae	0.165647	0.132426	0.256253	0.123679	0.111796	0.0704745	0.187	0.124043	0.0277376	0.00137743	0.0705927	0.0679752	0.00267369	0.0827686	0.0159891	0.00302531	0.0474212	0.120464	0.196112	0.193604	0.0220747	0.103422	0.0314529	0.0679214	0.0128971	0.0592486	0.0250529	0.0719877	0.0791931	0.0084202	0.0740297	0.00307718	0.0711977	0.0959175	0.147989	0.139506	0.144147	0.032182	0.0348418
k__Bacteria;p__Bacteroidetes;c__Bacteroidia;o__Bacteroidales;f__Marinilabiaceae	4.90729e-06	1.28816e-05	2.28178e-05	2.9133e-05	2.16855e-05	2.78445e-06	1.21411e-05	1.63563e-06	0	0	0	0	0	0	0	0	3.89881e-06	7.27418e-06	3.4841e-05	1.90494e-05	0	4.7327e-06	1.41921e-05	2.59335e-05	0	0	0	0	0	0	0	0	5.60182e-06	0	2.06365e-05	0	0	5.05187e-05	1.78383e-06
k__Bacteria;p__Bacteroidetes;c__Bacteroidia;o__Bacteroidales;f__Porphyromonadaceae	0.00267251	0.0011529	0.00619502	0.0128282	0.00236734	0.00141172	0.00185066	0.0035853	0.000396497	0.00996921	0.00214731	0.00828898	0.000313204	0.00859528	0.00168306	0.000569059	0.00168624	0.00377322	0.00944806	0.00769597	0.00177814	0.00106643	0.00132933	0.00178789	0.000397451	0.0256344	0.00195217	0.00739927	0.00298708	0.00038929	0.00156741	0.00113272	0.0304529	0.0298933	0.012719	0.00613665	0.00873903	1.07161e-05	0.0187873
k__Bacteria;p__Bacteroidetes;c__Bacteroidia;o__Bacteroidales;f__Prevotellaceae	0.0021386	0.00392761	0.00506935	0.00170914	0.00719237	0.00542411	0.00361979	0.00412669	0.000882062	9.05351e-05	0.00606614	0.00302173	0.00155074	0.0246563	0.00455764	0.00130651	0.00072128	0.00252102	0.00255364	0.00274788	0.006525	0.00431464	0.00108018	0.00273828	0.000973602	0.0139158	0.012662	0.00256646	0.0120828	0.00130484	0.0151614	6.57284e-05	0.00116378	0.00019849	0.000275154	0.00012869	0.00018398	8.11362e-05	0.00061007
k__Bacteria;p__Bacteroidetes;c__Bacteroidia;o__Bacteroidales;f__Rikenellaceae	0.0128306	0.0167847	0.0131716	0.0201406	0.0220434	0.0210031	0.016923	0.00513751	0.00143084	0.00016555	0.00595877	0.0117543	0.00061113	0.0242045	0.00230045	0.00128619	0.00228275	0.0165425	0.0202857	0.0117011	0.00402014	0.0310134	0.0524037	0.0201732	0.00101057	0.0098918	0.00813405	0.00916654	0.0154946	0.00162204	0.0136865	0.00198171	0.0113773	0.0175364	0.0313882	0.00852393	0.0155945	0.00429562	0.0299416
k__Bacteria;p__Bacteroidetes;c__Bacteroidia;o__Bacteroidales;f__S24-7	0.0331183	0.0435347	0.0608208	0.038844	0.0342415	0.0286214	0.037981	0.0464649	0.00525215	0.00121446	0.0175005	0.0183245	0.00426263	0.106941	0.0193906	0.00274949	0.084612	0.0506917	0.0583505	0.0673016	0.0276153	0.032766	0.050986	0.0529059	0.00971137	0.0260772	0.00550404	0.0233778	0.0315838	0.00449126	0.046724	0.0108835	0.125054	0.051319	0.0692264	0.0564619	0.0947525	0.0407931	0.0769706
k__Bacteria;p__Bacteroidetes;c__Bacteroidia;o__Bacteroidales;f__[Barnesiellaceae]	9.91272e-05	0.000240886	0.000131202	0.000378729	0.000328897	0.000119731	0.000421471	0.000101409	3.4478e-05	1.16402e-05	5.36826e-05	0.000138612	0	0.000268939	1.9662e-05	0.00815845	0.000467857	0.00111399	0.000303322	0.000700067	0.000268009	0.000212971	1.73459e-05	0.000279167	8.62685e-05	0.000740927	2.71135e-05	0.000484034	0.000283136	1.44182e-05	9.24479e-05	0	1.40045e-06	0.000391362	0.00177245	0.000121461	5.88132e-05	1.53087e-06	0.000171248
k__Bacteria;p__Bacteroidetes;c__Bacteroidia;o__Bacteroidales;f__[Odoribacteraceae]	0.000698798	0.00047662	0.000851863	0.000165087	0.000159027	0.000715604	0.00058104	4.90688e-06	4.88438e-05	0	0.000322096	0.000138612	0	0.000430302	8.65127e-05	1.74202e-05	0	0.000589208	0.000946855	0.000719116	0.000355628	0.000993866	0.000756914	0.000611726	1.84861e-05	0.000489693	2.71135e-05	0.000419496	0.000410547	3.60454e-05	0.000693359	1.09547e-06	8.40273e-06	1.87255e-06	0	0	0	1.53087e-06	1.0703e-05
k__Bacteria;p__Bacteroidetes;c__Bacteroidia;o__Bacteroidales;f__[Paraprevotellaceae]	0.0140712	0.0839006	0.101326	0.0420972	0.0435482	0.0226738	0.045472	0.0606491	0.002152	0.000107349	0.0279686	0.0253105	0.00156602	0.0336388	0.0119859	0.00168685	0.00838439	0.0112074	0.0543929	0.0816268	0.0115759	0.00851886	0.0229739	0.0678025	0.00199034	0.0116675	0.00607342	0.0143812	0.0309184	0.00207621	0.0263308	3.50551e-05	0.00145647	0.00201673	0.000325598	0.000935536	0.00062734	3.67409e-05	0.00218519
k__Bacteria;p__Bacteroidetes;c__Cytophagia;o__Cytophagales;f__Cytophagaceae	0	0	0	0	0	0	0	0	0	0	0	0	0	0	0	0	0	0	0	0	0	0	0	0	0	0	0	1.07563e-05	0	0	0	0	0	0	0	0	0	0	0
k__Bacteria;p__Bacteroidetes;c__Flavobacteriia;o__Flavobacteriales;f__Cryomorphaceae	9.81457e-07	2.57632e-06	0	0	3.61426e-06	0	0	1.63563e-06	0	0	0	0	0	0	0	0	0	0	0	4.76236e-06	0	1.57757e-06	3.15381e-06	0	0	0	0	1.07563e-06	0	0	0	0	0	0	0	0	1.50803e-06	0	0
k__Bacteria;p__Bacteroidetes;c__Flavobacteriia;o__Flavobacteriales;f__Flavobacteriaceae	0	0	0	0	0	0	0	0	0	0	0	0	0	0	0	0	0	0	0	0	0	0	0	0	0	0	0	1.50588e-05	0	0	0	0	2.10068e-05	0	0	0	0	0	0
k__Bacteria;p__Bacteroidetes;c__Sphingobacteriia;o__Sphingobacteriales;f__Sphingobacteriaceae	0	2.57632e-06	0	0	1.08428e-05	0	0	4.90688e-06	0	0	0	0	0	0	0	0	0	3.1175e-06	6.14841e-06	9.52472e-06	0	0	7.88452e-06	3.051e-06	0	2.55492e-05	0	6.45379e-06	0	0	0	0	8.40273e-06	0	4.58589e-06	2.60273e-05	0	0	4.99473e-05
k__Bacteria;p__Chloroflexi;c__Anaerolineae;o__Caldilineales;f__Caldilineaceae	8.83312e-06	2.57632e-06	1.90148e-06	1.9422e-05	1.80713e-05	8.35336e-06	1.73445e-06	1.47207e-05	0	0	0	0	0	0	0	0	1.75446e-05	1.03917e-05	1.43463e-05	4.76236e-06	1.03081e-05	3.15513e-06	1.5769e-06	0	0	0	0	1.72101e-05	7.07839e-06	0	0	5.47736e-06	1.82059e-05	1.87255e-06	4.58589e-06	3.03652e-05	4.52409e-05	9.18522e-06	5.3515e-06
k__Bacteria;p__Cyanobacteria;c__4C0d-2;o__YS2;f__	0.00168516	0.00188716	0.00184634	0.00100023	0.00106259	0.00227211	0.00086549	0.00278875	0.000198249	3.49207e-05	0.00118102	0.00108117	0.000320843	0.00686331	0.00137241	0.000476152	0.00029631	0.000895763	0.0021376	0.00111439	0.000762796	0.00112323	0.000425764	0.000599522	0.00021259	0.0016096	8.13405e-05	0.00114985	0.00210228	0.000180227	0.00257173	0.00221614	0.00229394	0.0128813	0.00536091	0.000762021	1.80964e-05	4.59261e-06	0.00496262
k__Bacteria;p__Cyanobacteria;c__Chloroplast;o__Cryptophyta;f__	0	0	0	0	0	0	0	0	0	0	0	0	0	0	0	0	0	0	0	0	0	0	0	0	0	0	0	1.1832e-05	0	0	0	0	0	0	0	0	0	0	0
k__Bacteria;p__Cyanobacteria;c__Chloroplast;o__Streptophyta;f__	3.92583e-06	1.15935e-05	1.90148e-05	0	7.22852e-06	5.56891e-06	5.20335e-06	0	0.000215488	1.42269e-05	0.00751557	0.000221779	7.63913e-05	0.00709998	9.04451e-05	2.90336e-05	1.94941e-06	3.1175e-06	2.86926e-05	0	0.000103081	7.73007e-05	1.41921e-05	1.98315e-05	0.000166375	0.000357689	0.000352475	0.00418528	0.00215183	0.000396499	0.00107996	0	1.68055e-05	3.74509e-06	4.58589e-06	0	3.01606e-06	1.53087e-06	3.56766e-06
k__Bacteria;p__Deferribacteres;c__Deferribacteres;o__Deferribacterales;f__Deferribacteraceae	0.00108353	0.000644081	0.000762494	0.000359307	0.00200591	0.000882672	0.00162171	0.000647709	7.18292e-05	6.46679e-06	0.000590509	0.000332668	2.29174e-05	0.000580908	0.000660642	1.74202e-05	0.00042497	0.00516674	0.000237739	0.00068578	0.00455616	0.00210132	0.00149648	0.000608675	0.000194104	0.00383238	0.000162681	0.00246642	0.00215183	0.000108136	0.00365589	0	3.64118e-05	0	2.29295e-06	0	3.61927e-05	9.4914e-05	8.91916e-06
k__Bacteria;p__Firmicutes;c__Bacilli;o__Bacillales;f__	0	0	0	0	0	0	0	0	0	0	5.36826e-05	0	0	0	0	0	0	0	0	0	0	0	0	0	3.08102e-06	4.2582e-06	0	6.1311e-05	1.41568e-05	0	0	0	0	0	0	0	0	0	0
k__Bacteria;p__Firmicutes;c__Bacilli;o__Bacillales;f__Bacillaceae	0	0	0	0	0	0	0	0	0	0	0	0	0	0	0	0	0	0	0	0	0	0	0	0	0	0	0	1.61345e-05	0	0	0	0	0	0	0	0	0	0	0
k__Bacteria;p__Firmicutes;c__Bacilli;o__Bacillales;f__Staphylococcaceae	6.8702e-06	0	5.70444e-06	0	1.08428e-05	2.78445e-06	8.67224e-06	6.54251e-06	2.87317e-06	0	0.000107365	0	7.63913e-06	4.30302e-05	2.35944e-05	2.90336e-06	5.84822e-06	2.07834e-06	4.09894e-06	9.52472e-06	5.15403e-06	7.88783e-06	1.5769e-06	3.051e-06	5.54583e-05	2.1291e-05	2.71135e-05	0.000192538	5.66271e-05	0	4.62239e-05	1.09547e-06	1.12036e-05	0	0	8.67576e-05	1.50803e-06	1.53087e-06	0
k__Bacteria;p__Firmicutes;c__Bacilli;o__Gemellales;f__Gemellaceae	0	0	1.90148e-06	0	0	2.78445e-06	0	0	0	0	0	2.77223e-05	0	2.15151e-05	0	0	0	0	0	0	0	3.15513e-06	0	0	1.54051e-05	1.70328e-05	0	4.94791e-05	0	7.20908e-06	8.40435e-06	0	0.000165254	0	0	0	1.50803e-06	0	0
k__Bacteria;p__Firmicutes;c__Bacilli;o__Lactobacillales;f__Aerococcaceae	2.94437e-05	9.01713e-06	3.04237e-05	2.9133e-05	2.52998e-05	8.35336e-06	1.21411e-05	1.14494e-05	8.6195e-06	0	0	0	0	0.000344241	0	2.90336e-06	1.75446e-05	1.14309e-05	6.14841e-06	4.28612e-05	2.06161e-05	3.6284e-05	3.3115e-05	1.8306e-05	9.24306e-06	8.09058e-05	0	6.34623e-05	0.000127411	1.44182e-05	2.94152e-05	9.85925e-06	0.000212869	1.31078e-05	4.3566e-05	2.02434e-05	2.86526e-05	4.59261e-06	9.98946e-05
k__Bacteria;p__Firmicutes;c__Bacilli;o__Lactobacillales;f__Carnobacteriaceae	0	0	0	0	0	0	0	0	0	0	0	0	0	0	0	0	0	0	0	0	0	0	0	0	0	0	0	1.07563e-05	7.07839e-06	0	0	0	0	0	0	0	0	0	0
k__Bacteria;p__Firmicutes;c__Bacilli;o__Lactobacillales;f__Enterococcaceae	0	5.15265e-06	5.70444e-06	0	0	0	3.4689e-06	9.81377e-06	0.000241346	9.70019e-05	0.000912605	0.000859392	7.63913e-05	0.000333484	1.9662e-05	5.51639e-05	1.94941e-06	4.15667e-06	4.09894e-06	9.52472e-06	0	4.7327e-06	3.15381e-06	0	0.000625447	0.000655763	8.13405e-05	0.00209318	0.000941426	9.3718e-05	0.000861446	0	7.00227e-06	0	0.000192608	1.44596e-06	4.52409e-06	0	0
k__Bacteria;p__Firmicutes;c__Bacilli;o__Lactobacillales;f__Lactobacillaceae	0.00191384	0.000372279	0.00599157	0.000543816	0.000451782	0.00134768	0.00170323	0.00199383	0.000488438	4.78543e-05	0.00338201	0.000859392	0.0033001	0.0287334	0.00349197	0.00100747	0.00287537	0.000794964	0.00201668	0.00205258	0.0100658	0.00134724	0.00177875	0.00233554	0.000813389	0.00429652	0.00276558	0.00700667	0.00539374	0.000555099	0.00389542	0.000343978	0.00374201	0.000170402	0.00910759	0.000271841	0.000500666	4.28644e-05	0.000651099
k__Bacteria;p__Firmicutes;c__Bacilli;o__Lactobacillales;f__Leuconostocaceae	0	0	0	0	0	0	0	0	0	0	0	0	0	2.15151e-05	4.71887e-05	0	0	0	0	0	0	0	0	0	0	5.53566e-05	0	2.90421e-05	0	0	0.000126065	0	0	0	0	0	0	0	0
k__Bacteria;p__Firmicutes;c__Bacilli;o__Lactobacillales;f__Streptococcaceae	0.000115812	0.000135257	0.000133104	7.7688e-05	5.78281e-05	8.91025e-05	3.64234e-05	0.000219174	0.0191008	0.000763081	0.36982	0.0255877	0.00190978	0.075604	0.00593398	0.0267952	0.000212485	0.000192246	9.42756e-05	0.000542909	0.000412322	0.00055057	0.000214459	0.000169331	0.0117664	0.0371613	0.0251071	0.319231	0.0999894	0.0225788	0.16807	8.98288e-05	0.00170155	0.000331441	8.4839e-05	0.00013592	0.000358911	4.7457e-05	0.000499473
k__Bacteria;p__Firmicutes;c__Bacilli;o__Turicibacterales;f__Turicibacteraceae	1.96291e-05	3.47804e-05	0	0	0	8.35336e-06	6.9378e-06	0	5.74633e-06	3.88007e-06	5.36826e-05	0	0.000122226	0.00103272	0.000334254	3.1937e-05	1.94941e-06	2.70184e-05	0.000100424	0.000223831	0.00136582	0.000735146	0.000116691	3.9663e-05	6.47014e-05	0.000353431	0	0.000644304	8.49407e-05	0.0002379	0.00042442	5.14872e-05	1.26041e-05	5.8049e-05	0.00088737	1.73515e-05	4.52409e-06	6.12348e-06	7.13533e-06
k__Bacteria;p__Firmicutes;c__Clostridia;o__;f__	0	0	3.80296e-06	0	0	0	0	0	0	0	0	0	0	0	0	0	0	0	0	9.52472e-06	0	0	0	0	0	0	0	0	0	0	0	1.42411e-05	0	0	4.58589e-06	2.89192e-06	0	1.53087e-06	0
k__Bacteria;p__Firmicutes;c__Clostridia;o__Clostridiales;f__	0.383521	0.399798	0.26727	0.464205	0.48662	0.478717	0.330895	0.241697	0.0470452	0.00777308	0.140917	0.281631	0.00700508	0.265851	0.03164	0.0213368	0.369106	0.393354	0.293765	0.272716	0.493421	0.333283	0.393608	0.506058	0.0531198	0.247938	0.0578602	0.167708	0.36727	0.0306025	0.259997	0.604537	0.164556	0.266473	0.381755	0.264932	0.246429	0.22652	0.36378
k__Bacteria;p__Firmicutes;c__Clostridia;o__Clostridiales;f__Christensenellaceae	0.00193543	0.00104083	0.0010268	0.00108763	0.00101922	0.000804707	0.00061226	0.000955207	0.000241346	2.71605e-05	0.0012347	0.000637614	4.58348e-05	0.00130166	0.000169093	1.74202e-05	0.00151469	0.00222174	0.00328735	0.00159539	0.00271617	0.00168484	0.00214459	0.000900046	0.000329669	0.00104326	0.000460929	0.00145748	0.00168466	0.000115345	0.00127326	0.00132004	0.00333588	0.000956871	0.0021783	0.00112351	0.00159399	0.00215087	0.00335896
k__Bacteria;p__Firmicutes;c__Clostridia;o__Clostridiales;f__Clostridiaceae	0.00101777	0.00266263	0.000309941	0.000932256	0.000563824	0.000147576	0.000135287	0.000160292	0.000324668	3.88007e-05	0.000858922	0.000776225	8.40304e-05	0.00216227	0.000369645	0.000119038	0.000641354	0.00138521	0.00321972	0.00218116	0.0119728	0.005654	0.00237797	0.000616303	0.000533016	0.00383664	0.000596497	0.00677218	0.00320651	0.000562308	0.00090767	0.0012094	0.00128142	0.00097747	0.00652573	0.00110761	0.000324226	0.000345977	0.000187302
k__Bacteria;p__Firmicutes;c__Clostridia;o__Clostridiales;f__Dehalobacteriaceae	0.000213958	0.00281721	7.22563e-05	0.000349596	0.00204567	0.00263131	0.00137195	0.00205598	5.74633e-06	3.88007e-06	0.000161048	0.000388113	6.1113e-05	0.00175348	0.000255606	5.22606e-05	9.1622e-05	7.68985e-05	0.000145512	0.00050481	0.0014122	7.73007e-05	5.20378e-05	9.61066e-05	1.84861e-05	0.000779251	0	0.000317311	0.00111839	0.000100927	0.00186156	4.60099e-05	7.7025e-05	0.00157856	0.00390718	6.65142e-05	0.00215196	2.60248e-05	0.000203357
k__Bacteria;p__Firmicutes;c__Clostridia;o__Clostridiales;f__Eubacteriaceae	0	0	0	0	0	0	0	0	0	3.88007e-06	0	0	0	0	0	0	1.75446e-05	0	0	0	0	0	0	0	0	0	0	2.68908e-05	0	0	0	0	0	0	0	2.74732e-05	0	0	0
k__Bacteria;p__Firmicutes;c__Clostridia;o__Clostridiales;f__Gracilibacteraceae	5.88874e-06	0	0	9.711e-06	7.22852e-06	2.78445e-06	0	0	0	0	0	0	0	0	0	0	0	6.23501e-06	0	0	0	0	1.5769e-06	0	0	0	0	1.07563e-06	0	0	0	4.38189e-06	0.000100833	0	0	1.30136e-05	6.03212e-06	3.06174e-06	0
k__Bacteria;p__Firmicutes;c__Clostridia;o__Clostridiales;f__Lachnospiraceae	0.079447	0.0836635	0.0920792	0.0749107	0.101817	0.16749	0.151912	0.125759	0.0169402	0.00633875	0.0519648	0.0406964	0.00279592	0.091579	0.0141016	0.00346952	0.170376	0.200823	0.0648145	0.127679	0.14069	0.119598	0.194156	0.0798707	0.0313771	0.102729	0.0116859	0.0970231	0.122746	0.0135026	0.0716513	0.237526	0.096798	0.205679	0.0621228	0.267268	0.193406	0.395099	0.139537
k__Bacteria;p__Firmicutes;c__Clostridia;o__Clostridiales;f__Peptococcaceae	0.00855046	0.00542316	0.00705069	0.00942938	0.00682372	0.00375901	0.00315149	0.00250742	0.000675194	6.20812e-05	0.00311359	0.00460191	3.81956e-05	0.00352848	0.000424699	9.29077e-05	0.00680342	0.00793717	0.00646403	0.00583865	0.0100813	0.00894007	0.00659777	0.00429429	0.000693229	0.00272099	0.000704951	0.00375611	0.00321359	0.000374872	0.00271881	0.00143945	2.80091e-05	0.00917923	0.0177635	0.0021834	0.00664589	0.00559533	0.00675002
k__Bacteria;p__Firmicutes;c__Clostridia;o__Clostridiales;f__Peptostreptococcaceae	0.00096281	0.00427026	9.69755e-05	0.000650637	0.000231312	0.000139223	0.00012488	3.43482e-05	0.000298809	1.94004e-05	0.0012347	0.000332668	0.000122226	0.00189333	0.000428631	9.00043e-05	0.00103513	0.000978897	0.00283852	0.00130489	0.00523134	0.00139772	0.00368522	0.00109226	0.000533016	0.00220575	0.000135567	0.000958388	0.00103345	0.000317199	0.00102533	0.00354385	0.00143547	0.0104282	0.00550995	0.000672371	9.50059e-05	0.000398026	3.38928e-05
k__Bacteria;p__Firmicutes;c__Clostridia;o__Clostridiales;f__Ruminococcaceae	0.210134	0.144485	0.105785	0.17743	0.137873	0.184963	0.194834	0.339623	0.033662	0.00480871	0.0585677	0.12816	0.00537795	0.141376	0.0188952	0.00780715	0.213729	0.13567	0.165612	0.143195	0.224911	0.233496	0.142063	0.140032	0.0514684	0.104007	0.0236972	0.095145	0.158747	0.0198105	0.149018	0.107997	0.400573	0.250479	0.191301	0.212466	0.178685	0.170418	0.246825
k__Bacteria;p__Firmicutes;c__Clostridia;o__Clostridiales;f__Syntrophomonadaceae	0	0	0	9.711e-06	0	0	0	0	0	0	0	0	0	0	0	0	5.84822e-06	0	0	0	0	0	0	0	0	0	0	0	0	0	0	2.19095e-06	5.60182e-06	0	0	1.44596e-06	0	4.59261e-06	0
k__Bacteria;p__Firmicutes;c__Clostridia;o__Clostridiales;f__Veillonellaceae	0.0431655	0.00125725	0.0454378	0.0199561	0.00492985	9.46714e-05	0.000157835	9.81377e-05	0.00628362	0.0460811	0.0101997	0.00754047	0.000236813	0.00836937	0.00317737	0.00454086	0.0340561	0.0230716	0.0570695	0.01984	0.00638584	0.0179716	0.0236457	0.0285208	0.00269281	0.0158959	0.166558	0.00702065	0.00598832	0.00103811	0.0103247	0.0168078	0.0555742	2.80882e-05	3.89801e-05	0.0169423	0.000113102	0.0164936	0.0389999
k__Bacteria;p__Firmicutes;c__Clostridia;o__Clostridiales;f__[Mogibacteriaceae]	0.000236531	0.000202241	0.000273813	0.000145665	0.000274684	0.000192127	0.000131818	8.17814e-05	9.19413e-05	2.58672e-06	0.000483144	0.000110889	2.29174e-05	0.000387272	0.000145499	8.71009e-06	0.000222232	0.000540368	0.000329965	0.000366702	0.0011545	0.000489045	0.000493571	0.000364595	6.47014e-05	0.00025975	0	0.000397984	0.000311449	2.88363e-05	0.000168087	0.000285918	0.000452347	0.000391362	0.000898835	0.000401977	0.000113102	0.000339853	0.000180167
k__Bacteria;p__Firmicutes;c__Clostridia;o__Clostridiales;f__[Tissierellaceae]	0	0	0	0	0	0	0	0	0	0	0	0	0	0	0	0	0	0	0	0	0	0	0	0	0	0	0	1.07563e-05	0	0	0	0	0	0	0	0	0	0	0
k__Bacteria;p__Firmicutes;c__Clostridia;o__SHA-98;f__	4.90729e-06	2.57632e-06	1.90148e-06	0	0	5.56891e-06	0	0	0	0	0	0	0	3.22726e-05	0	0	1.94941e-06	6.23501e-06	8.19788e-06	0	0	3.15513e-06	4.73071e-06	0	0	2.1291e-05	0	1.07563e-06	0	0	0	0	0	0	0	0	0	0	0
k__Bacteria;p__Firmicutes;c__Erysipelotrichi;o__Erysipelotrichales;f__Erysipelotrichaceae	0.000137404	0.000145562	0.00071876	0.000398151	0.000133728	8.6318e-05	7.45813e-05	0.00015702	0.000203995	9.05351e-06	0.000966287	0.000526724	7.63913e-06	0.000796058	0.000153363	0.000240979	0.00013061	0.00061207	0.00130961	0.000500048	0.000752488	0.000134093	0.000257035	0.000442396	5.54583e-05	0.000608923	0.000244021	0.00154246	0.000714918	0.000151391	0.000147076	0.000284823	0.00326446	0.00110106	0.00107081	0.00202434	0.00161962	0.000209729	0.00150199
k__Bacteria;p__Fusobacteria;c__Fusobacteriia;o__Fusobacteriales;f__Fusobacteriaceae	0	0	0	0	0	0	0	0	0	0	5.36826e-05	0	0	0	0	0	0	0	0	0	0	0	0	0	0	0	0	0	0	0	0	0	7.28236e-05	0	0	0	0	0	0
k__Bacteria;p__Lentisphaerae;c__[Lentisphaeria];o__Victivallales;f__Victivallaceae	0.000264012	0.000463738	0.000123596	6.7977e-05	1.08428e-05	0.000103025	0.000274043	0.00114494	0.000169517	2.58672e-06	0.000161048	0.000499002	1.52783e-05	0.000645453	9.04451e-05	4.64538e-05	3.50893e-05	0.000178737	9.01767e-05	0.000147633	2.06161e-05	1.57757e-06	0.000204998	6.10201e-05	0.000126322	0.000106455	0	6.34623e-05	0.000729075	0.000129763	0.00137411	0	0	0	0	0	0	0	0
k__Bacteria;p__OD1;c__ZB2;o__;f__	0	0	0	0	0	0	0	0	0	0	0	0	0	0	0	0	0	0	0	0	0	0	0	0	0	0	0	0	0	0	4.62239e-05	0	0	0	0	0	0	0	0
k__Bacteria;p__Proteobacteria;c__Alphaproteobacteria;o__;f__	0	0	0	0	0	0	0	0	0	0	0	0	0	0	0	0	0	0	0	0	0	0	0	0	0	0	0	1.61345e-05	0	0	0	0	0	0	0	0	0	0	0
k__Bacteria;p__Proteobacteria;c__Alphaproteobacteria;o__RF32;f__	0.000555505	0.000206106	0.00011599	0.000233064	3.61426e-05	0.000239463	0.00017171	0.00193331	0.000327541	1.03469e-05	0.000107365	0.000554447	0.000114587	0.00110803	0.000133701	0.000246786	0.000235878	7.58593e-05	0.000151661	0.000457186	0.000201007	2.68186e-05	0.00086572	0.000961066	0.000289616	0.000327881	0.00563961	0.000832539	0.000651212	0.000100927	0.000790009	4.1628e-05	0.000119039	0.000215343	0.000389801	0.000553803	0.00053535	2.29631e-05	0.000829482
k__Bacteria;p__Proteobacteria;c__Alphaproteobacteria;o__Rhodospirillales;f__Acetobacteraceae	0	0	0	0	0	0	0	0	0	0	0	0	0	0	5.89859e-05	0	0	0	0	0	2.57701e-05	0	0	0	0	0	0	0	0	0	5.04261e-05	0	0	0	0	0	0	0	0
k__Bacteria;p__Proteobacteria;c__Alphaproteobacteria;o__Rickettsiales;f__mitochondria	0	0	0	0	0	0	0	0	8.6195e-06	0	0.000107365	0	7.63913e-06	0.000107575	0	2.90336e-06	0	0	0	0	5.15403e-06	9.46539e-06	0	0	3.08102e-06	8.5164e-06	2.71135e-05	0.000407665	0.000134489	0	0	0	0	0	0	0	0	0	0
k__Bacteria;p__Proteobacteria;c__Alphaproteobacteria;o__Sphingomonadales;f__Sphingomonadaceae	0	0	0	0	0	0	0	0	0	0	0	0	0	0	0	0	0	0	0	0	0	0	0	0	0	0	0	1.29076e-05	7.07839e-06	0	0	0	0	0	0	1.44596e-06	0	0	0
k__Bacteria;p__Proteobacteria;c__Betaproteobacteria;o__Burkholderiales;f__	9.81457e-07	5.15265e-06	0	0	2.16855e-05	0	1.73445e-06	0	5.1717e-05	0.000271605	0	0	1.52783e-05	0	0	4.35505e-05	0	0	0	0	0	1.26205e-05	0	0	0.000314264	8.94222e-05	2.71135e-05	0.0133002	0	0	0.000365589	0	0	0	4.58589e-06	0	3.01606e-06	0	0
k__Bacteria;p__Proteobacteria;c__Betaproteobacteria;o__Burkholderiales;f__Alcaligenaceae	0.000650706	0.000936494	0.0024415	0.000699192	0.000581895	0.000403746	0.00054982	0.000323854	0.0013389	0.183337	0.0012347	0.000693058	0.000595852	0.0197831	0.00246954	0.16042	0.000111116	0.000416707	0.00297788	0.000757215	0.000474171	0.000285539	0.000670184	0.000364595	0.00012016	0.0612457	0.149233	0.00370663	0.00358167	0.000439754	0.0212168	0.000136934	0.000519569	0.00165159	0.00402641	0.00150958	3.61927e-05	0.000209729	0.00286305
k__Bacteria;p__Proteobacteria;c__Betaproteobacteria;o__Burkholderiales;f__Burkholderiaceae	0	1.28816e-06	0	0	0	0	0	0	0	0	0	0	0	0	0	0	0	0	0	0.000152395	0	0	0.000190805	0	6.16204e-06	0	0	0.000546421	0	0	2.10109e-05	0	5.46177e-05	0	0	0	0	0	0
k__Bacteria;p__Proteobacteria;c__Betaproteobacteria;o__Burkholderiales;f__Comamonadaceae	3.92583e-05	0	0	0	0	0	0	0	3.73512e-05	0	0.000107365	0	0	0	0	0	1.94941e-06	3.1175e-06	6.14841e-06	0	0	0	0	0	2.77292e-05	0.000298074	0	6.02354e-05	0	0	0	3.28642e-06	4.20136e-06	0	0	0	0	0	0
k__Bacteria;p__Proteobacteria;c__Betaproteobacteria;o__Burkholderiales;f__Oxalobacteraceae	0	0	5.70444e-06	0	0	0	0	0	0.00104009	0.000210817	0	2.77223e-05	3.05565e-05	0.000204393	0	3.1937e-05	0	0.000138209	8.19788e-06	0	5.15403e-06	1.57757e-06	1.89228e-05	0	2.46481e-05	0.00489267	2.71135e-05	0.000627093	0	0	2.94152e-05	0	1.40045e-06	0	0	1.44596e-06	0	0	0
k__Bacteria;p__Proteobacteria;c__Betaproteobacteria;o__Neisseriales;f__Neisseriaceae	0	0	0	0	0	2.78445e-06	0	0	0	0	0	0	0	0	0	0	0	0	0	0	0	0	0	0	3.08102e-06	4.2582e-06	0	8.60506e-06	0	0	4.20218e-06	0	0.000324905	0	0	0	0	0	1.78383e-06
k__Bacteria;p__Proteobacteria;c__Deltaproteobacteria;o__Desulfovibrionales;f__Desulfovibrionaceae	0.00491808	0.00469406	0.00659624	0.00596255	0.00409134	0.00351119	0.00188361	0.00555623	0.000873443	0.0248234	0.00257677	0.00252273	5.34739e-05	0.00281848	0.000322456	0.00108295	0.0108777	0.00648337	0.0121657	0.00825317	0.00345835	0.0130275	0.00522901	0.0046299	0.00119544	0.00284448	0.0744265	0.00536848	0.00403468	0.000663235	0.00205907	0.0038462	0.0173894	0.0322509	0.0270728	0.00954478	0.0136341	0.00984197	0.0220214
k__Bacteria;p__Proteobacteria;c__Deltaproteobacteria;o__FAC87;f__	0	0	0	0	0	0	0	0	0	0	0	0	0	0	0	0	0	0	0	0	0	0	0	0	0	0	0	1.50588e-05	0	0	0	0	0	0	0	0	0	0	0
k__Bacteria;p__Proteobacteria;c__Deltaproteobacteria;o__Myxococcales;f__	0	0	0	0	0	2.78445e-06	0	1.63563e-06	0	0	0	0	0	1.07575e-05	0	0	1.94941e-06	2.07834e-06	0	0	0	9.46539e-06	7.88452e-06	1.5255e-06	0	0	0	4.30253e-06	0	0	0	1.09547e-06	4.20136e-06	0	0	1.30136e-05	9.04818e-06	0	8.91916e-06
k__Bacteria;p__Proteobacteria;c__Gammaproteobacteria;o__;f__	0	0	0	0	0	0	0	0	0	4.39742e-05	0	0	0	0	0	0	0	0	0	0	0	0	0	0	0	0	0	0	0	1.44182e-05	0	0	0	0	0	0	0	0	0
k__Bacteria;p__Proteobacteria;c__Gammaproteobacteria;o__Aeromonadales;f__Aeromonadaceae	0	0	0	0	0	0	0	0	8.6195e-06	5.4321e-05	0	0	3.05565e-05	0	0	0	0	0	0	0	0	0	0	0	5.23773e-05	4.2582e-06	0	0	0	7.20908e-06	0	0	0	0	0	0	0	0	0
k__Bacteria;p__Proteobacteria;c__Gammaproteobacteria;o__Alteromonadales;f__Alteromonadaceae	0	0	0	0	0	0	0	0	8.6195e-06	1.29336e-06	0	0	1.52783e-05	0	1.17972e-05	5.80673e-06	0	0	0	0	0	0	0	0	1.84861e-05	0	0	4.30253e-06	0	2.16272e-05	0	0	0	0	0	0	0	0	0
k__Bacteria;p__Proteobacteria;c__Gammaproteobacteria;o__Alteromonadales;f__Colwelliaceae	0	0	0	0	0	0	0	0	0	2.06937e-05	0	0	0	0	0	0	0	0	0	0	0	0	0	0	0	0	0	0	0	4.32545e-05	0	0	0	0	0	0	0	0	0
k__Bacteria;p__Proteobacteria;c__Gammaproteobacteria;o__Alteromonadales;f__Ferrimonadaceae	0	0	0	0	0	0	0	0	0	0.000451382	0	0	7.63913e-06	1.07575e-05	7.86479e-06	2.90336e-06	0	0	0	0	0	0	0	0	0	4.2582e-06	0	1.39832e-05	7.07839e-06	0.000994853	0	0	0	0	0	0	0	0	0
k__Bacteria;p__Proteobacteria;c__Gammaproteobacteria;o__Alteromonadales;f__[Chromatiaceae]	0	0	0	0	0	0	0	0	1.43658e-05	1.29336e-06	0	0	4.58348e-05	0	0	5.22606e-05	0	0	0	0	0	0	0	0	9.24306e-06	0	0	2.15126e-06	0	7.20908e-06	4.20218e-06	0	0	0	0	0	0	0	0
k__Bacteria;p__Proteobacteria;c__Gammaproteobacteria;o__Chromatiales;f__Chromatiaceae	0	0	0	0	0	0	0	0	0	0	0	0	0	0	0	0	0	0	0	0	0	0	0	0	0	0	0	0.00016242	0	0	0	0	0	0	0	0	0	0	0
k__Bacteria;p__Proteobacteria;c__Gammaproteobacteria;o__Enterobacteriales;f__Enterobacteriaceae	0.00069389	0.000445704	0.000654109	0.000281619	0.000216855	0.000395392	0.00054982	0.000471061	0.829535	0.298406	0.00654928	0.00695831	0.93011	0.0291852	0.0154818	0.554926	0.000204688	7.79376e-05	0.00167647	0.000538146	0.00101019	0.000714637	0.000457302	0.000631558	0.812156	0.0611052	0.18909	0.0250568	0.0233941	0.428753	0.0817491	9.85925e-05	0.00144107	0.000273392	0.000213244	0.000465599	0.000637896	0.000142371	0.000722452
k__Bacteria;p__Proteobacteria;c__Gammaproteobacteria;o__Oceanospirillales;f__	0	0	0	0	0	0	0	0	0	0	0	2.77223e-05	0	0	0.000176958	4.93572e-05	0	0	0	0	0	0	0	0	0	2.1291e-05	0	4.73278e-05	0	0.000129763	0	0	0	0	0	0	0	0	0
k__Bacteria;p__Proteobacteria;c__Gammaproteobacteria;o__Oceanospirillales;f__SUP05	0	0	0	0	0	0	0	0	0	0	0	0	0	0	0	0	0	0	0	0	0	0	0	0	0	0	0	0	0	0.000720908	0	0	0	0	0	0	0	0	0
k__Bacteria;p__Proteobacteria;c__Gammaproteobacteria;o__Pasteurellales;f__Pasteurellaceae	0.000205125	0.000528146	0	2.9133e-05	0	3.89823e-05	0.000111005	5.7247e-05	5.74633e-06	0	5.36826e-05	8.3167e-05	7.63913e-06	2.15151e-05	2.75268e-05	0	0.000122813	0	0.00027258	4.76236e-05	3.09242e-05	0.000153024	6.623e-05	0.000102209	2.77292e-05	4.68402e-05	0	5.70085e-05	2.83136e-05	1.44182e-05	7.1437e-05	2.95778e-05	0.00144527	0.00175083	2.98083e-05	0.000156164	7.54015e-05	0.000186766	0.00013022
k__Bacteria;p__Proteobacteria;c__Gammaproteobacteria;o__Pseudomonadales;f__Moraxellaceae	9.81457e-07	1.28816e-06	0	0	0	0	0	2.78057e-05	0	0.00343904	0.000214731	5.54447e-05	0	0.00363605	7.07831e-05	0.000296143	1.94941e-06	1.03917e-06	0	9.52472e-06	0.000216469	0	1.5769e-06	2.28825e-05	2.77292e-05	7.66476e-05	2.71135e-05	0.000846522	0.00115378	0.0136324	2.10109e-05	1.09547e-06	0	3.74509e-06	0	2.89192e-06	7.54015e-06	0	0
k__Bacteria;p__Proteobacteria;c__Gammaproteobacteria;o__Pseudomonadales;f__Pseudomonadaceae	9.81457e-07	2.70514e-05	3.80296e-06	9.711e-06	3.61426e-05	7.23958e-05	0	6.54251e-06	0.000264331	0.00658319	0.19723	0.356287	0.0349872	0.00234515	0.84075	0.195179	1.94941e-06	9.35251e-06	0	4.76236e-06	0.000103081	1.41981e-05	9.46142e-06	4.57651e-06	0.000477558	0.181259	0.022694	0.0814737	0.000736153	0.442926	0.000319365	2.19095e-06	2.80091e-06	0	2.98083e-05	0.000264611	1.35723e-05	1.07161e-05	0.000140923
k__Bacteria;p__Proteobacteria;c__Gammaproteobacteria;o__Vibrionales;f__Pseudoalteromonadaceae	0	0	0	0	0	0	0	0	5.74633e-06	0.000175897	0	0	0	0	0	2.90336e-06	0	0	0	0	0	0	0	0	0	0	0	9.68069e-06	0	0.000129763	0	0	0	0	0	0	0	0	0
k__Bacteria;p__Proteobacteria;c__Gammaproteobacteria;o__Vibrionales;f__Vibrionaceae	0	0	0	0	0	0	0	0	0.000152278	3.2334e-05	0	0	0.000557656	0	0	3.48404e-05	0	0	0	0	0	1.57757e-06	0	0	0.000104755	8.5164e-06	0	8.60506e-06	1.41568e-05	7.20908e-06	0	0	0	0	0	0	0	0	0
k__Bacteria;p__Proteobacteria;c__Gammaproteobacteria;o__Xanthomonadales;f__Xanthomonadaceae	0	0	0	0	0	0	0	0	0	0	0	0	0	0.000666968	0	0	0	0	0	0	0	0	0	0	0	0	0	1.72101e-05	7.07839e-06	0	0	0	0	0	0	0	0	0	0
k__Bacteria;p__Synergistetes;c__Synergistia;o__Synergistales;f__Dethiosulfovibrionaceae	0	0	0	0	0	0	0	0	0	0	0	0	0	0	0	0	0	0	0	0	0	0	0	0	0	8.09058e-05	0	0	0	0	0	0	0	0	0	0	0	0	0
k__Bacteria;p__TM6;c__SJA-4;o__;f__	0	0	0	0	0	0	0	0	0	0	0	0	0	1.07575e-05	0	0	0	0	0	0	0	0	0	0	0	0	0	1.39832e-05	7.07839e-06	0	0	0	0	0	0	0	0	0	0
k__Bacteria;p__Tenericutes;c__Mollicutes;o__Anaeroplasmatales;f__Anaeroplasmataceae	0.000344492	0.000439263	0.000810031	0.000446706	0	0	3.4689e-06	6.54251e-06	0.00017239	0.000514757	0.000590509	0.00146928	0.000129865	0.000731513	6.68507e-05	8.71009e-06	6.62798e-05	0.000310711	0	4.76236e-06	0.000216469	0.000121473	1.26152e-05	7.62751e-06	7.39444e-05	0.000834607	0.0537118	0.000813178	0.000332684	8.65089e-05	0.000987511	7.01102e-05	0.000630204	0.0002865	0.000146749	6.79601e-05	0.000437329	6.88892e-05	0.000412065
k__Bacteria;p__Tenericutes;c__Mollicutes;o__RF39;f__	0.000138385	0.000144274	0.000290927	3.8844e-05	0.000122885	0.000439944	1.90789e-05	0.000453069	2.87317e-05	2.58672e-06	0.000268413	2.77223e-05	9.16695e-05	0.00359302	0.000220214	9.29077e-05	0.000241726	0.000682734	2.04947e-06	0.000390513	0.00039686	7.09905e-05	0.000167152	0.000170856	6.16204e-05	0.000323623	0.000162681	0.000373244	0.000495488	0.000129763	0.000319365	0.000579505	0.000609198	0.00442857	4.81519e-05	0.000167731	0.000636388	0.000159211	0.000879429
k__Bacteria;p__Tenericutes;c__RF3;o__ML615J-28;f__	3.82768e-05	4.25093e-05	5.70444e-06	1.9422e-05	1.08428e-05	2.78445e-05	2.77512e-05	0.00181064	3.16048e-05	0	5.36826e-05	2.77223e-05	0	6.45453e-05	1.17972e-05	3.48404e-05	1.94941e-05	6.02718e-05	1.02474e-05	2.85741e-05	0	1.26205e-05	0.000137191	1.37295e-05	1.84861e-05	4.68402e-05	0	7.42186e-05	0.00017696	3.60454e-05	2.52131e-05	1.64321e-05	1.40045e-06	7.49019e-06	4.3566e-05	2.02434e-05	0.000179456	6.12348e-06	3.38928e-05
k__Bacteria;p__Verrucomicrobia;c__Verrucomicrobiae;o__Verrucomicrobiales;f__Verrucomicrobiaceae	0.0259203	0.060371	0.0151149	0.00038844	0.0270238	0.000367548	0.0144219	0.0249891	0.0017555	0.393046	0.00611982	0.000526724	0.0005271	0.0104779	0.00200159	0.00233721	0.0407387	0.0106878	0.0353206	0.0422088	0.0028811	0.0736818	0.0571186	0.0120759	0.00274827	0.00765624	0.154737	0.0133798	0.0115024	0.00141298	0.031344	4.60099e-05	0.000257684	0.000144186	0.0153008	0.00136643	0.0871671	0.0938439	0.000635044
k__Bacteria;p__Verrucomicrobia;c__[Pedosphaerae];o__;f__	0	2.57632e-06	0	0	0	0	0	0	0	1.29336e-06	0	0	0	0	0	0	0	1.03917e-06	0	0	0	3.15513e-06	9.46142e-06	0	0	4.2582e-06	0	1.07563e-06	0	0	0	0	0	0	0	0	0	3.06174e-06	0
k__Bacteria;p__WWE1;c__[Cloacamonae];o__[Cloacamonales];f__[Cloacamonaceae]	0	0	0	0	0	0	0	0	0	0	5.36826e-05	0	0	0	5.11211e-05	0	0	0	0	0	0	0	0	0	0	0	0	0	0	0	0	0	8.40273e-06	0	0	0	0	0	0
